# Supplementary material for: Histidine Protonation and Conformational Switching in Diphtheria Toxin Translocation Domain
Source: Toxins (Basel). 2023 Jun 25;15(7):410. doi: 10.3390/toxins15070410 (PMC10467104; doi:10.3390/toxins15070410)
Supplement: Supplementary file 1 [file toxins-15-00410-s001.zip]

Archive with 1 entries (1 files):
- toxins-2396824-supplementary.pdf
